# Supplementary material for: Preconditioning of sediment failure by astronomically paced weak-layer deposition
Source: Nat Commun. 2025 Aug 6;16:7244. doi: 10.1038/s41467-025-62493-4 (PMC12328812; doi:10.1038/s41467-025-62493-4)
Supplement: Supplementary file 3 — Supplementary Data 1 [file 41467_2025_62493_MOESM3_ESM.xlsx]

## Sheet: tutti
ID	Depth (mbsf)	Depth (mcd)	Middle of the sample interval (mcd)	Age (ka)	Plastic limit	Liquid Limit	Plastic index	su/σ'v
1	0.38-0.48	0.48-0.61	0.55	2.28769	37.61	102.87	65.26	0.351462
2	1.92-2.02	2.39-2.51	2.45	10.17	42.79	103.34	60.55	0.334035
3	3.42-3.62	4.25-4.50	4.375	18.46	34.8929	78.037	43.1441	0.269633
4	5.45-5.55	6.52-6.62	6.57	29.382	35.83	88.26	52.43	0.303991
5	7.22-7.32	8.41-8.52	8.47	38.86	30.89	94.41	63.52	0.345024
6	9.22-9.32	10.56-10.67	10.62	49.58	33.69	96.36	62.67	0.341879
7	9.98-10.18	11.38-11.59	11.485	53.95	36.2094	86.1503	49.9409	0.294781
8	11.07-11.17	12.55-12.66	12.61	59.525	36.43	87.38	50.95	0.298515
9	12.22-12.32	13.78-13.89	13.84	65.64	33.45	93.07	59.62	0.330594
10	14.67-14.77	16.45-16.56	16.51	78.985	32.89	80.56	47.67	0.286379
11	16.56-16.66	18.53-18.64	18.59	89.36	35.96	89.56	53.6	0.30832
12	18.32-18.42	20.46-20.57	20.52	98.97	32.93	83.6	50.67	0.297479
13	20.2-20.3	22.53-22.64	22.59	109.3	36.36	94.43	58.07	0.324859
14	22.02-22.22	24.53-24.75	24.64	119.54	35.92	66.71	30.79	0.223923
15	23.75-23.85	26.4-26.5	26.45	128.32	35.41	103.08	67.67	0.360379
16	24.74-24.94	27.45-27.66	27.555	133.61	41.249	91.6257	50.3767	0.296394
17	25.72-25.82	28.48-28.59	28.54	138.25	29.2	95.91	66.71	0.356827
18	27.45-27.55	30.32-30.43	30.38	148.192	39.1	87.17	48.07	0.287859
19	29.54-29.64	32.53-32.63	32.58	160.336	33.27	92.24	58.97	0.328189
20	31.32-31.42	34.41-34.51	34.46	170.74	32.81	88.63	55.82	0.316534
21	33.32-33.42	36.48-36.58	36.53	182.17	33.45	81.77	48.32	0.288784
22	35.22-35.32	38.4-38.5	38.45	192.77	32.22	88.43	56.21	0.317977
23	37.27-37.37	40.47-40.57	40.52	204.21	33.63	85.15	51.52	0.300624
24	39.27-39.37	42.49-42.59	42.54	216.3	35.24	92.85	57.61	0.323157
25	41.22-41.32	44.46-44.56	44.51	232.31	35.03	80.89	45.86	0.279682
26	42.98-43.18	46.15-46.33	46.24	241.935	36.2399	69.7317	33.4918	0.23392
27	44.57-44.67	47.61-47.7	47.66	249.83	37.34	84.37	47.03	0.284011
28	45.62-45.72	48.58-48.67	48.63	255.272	37.57	81.53	43.96	0.272652
29	47.72-47.82	50.51-50.6	50.56	266.01	36.36	87.31	50.95	0.298515
30	49.85-49.95	52.47-52.56	52.52	276.946	35.53	79.42	43.89	0.272393
31	53.76-53.86	56.39-56.49	56.44	298.802	33.01	91.45	58.44	0.326228
32	54.68-54.88	57.35-57.56	57.455	304.48	33.7323	67.6605	33.9282	0.235534
33	56.03-56.13	58.77-58.88	58.83	312.11	37.08	84.68	47.6	0.28612
34	57.67-57.77	60.5-60.61	60.56	341.832	32.48	90.87	58.39	0.326043
35	58.96-59.16	61.86-62.07	61.965	351.29	32.6152	78.541	45.9257	0.279925
36	59.52-59.62	62.45-62.55	62.5	354.99	35.73	89.03	53.3	0.30721
37	61.32-61.52	64.35-64.56	64.455	368.763	34.7517	78.8502	44.0985	0.273164
38	65.12-65.22	68.39-68.49	68.44	396.7	34.7	88.78	54.08	0.310096
39	67.13-67.23	70.52-70.63	70.58	414.95	31.93	94.9	62.97	0.342989
40	68.48-68.68	71.96-72.17	72.065	430.343	42.1139	72.7975	30.6836	0.223529
41	70.92-71.02	74.53-74.63	74.58	435.548	38.0627	69.3324	31.2697	0.225698
42	72.65-72.75	76.3-76.4	76.35	456.4	38.181	71.0514	32.8704	0.23162
43	76.96-77.06	80.7-80.8	80.75	478.538	31.32	96.58	65.26	0.351462
44	78.72-78.82	82.5-82.6	82.55	493.53	29.33	97.75	68.42	0.363154
45	80.32-80.52	84.19-84.42	84.305	512.847	37.0067	85.6506	48.6438	0.289982
46	80.62-80.72	84.54-84.65	84.6	515.92	31.92	98.88	66.96	0.357752
47	84.12-84.32	88.61-88.84	88.725	561.125	33.2027	82.9636	49.7609	0.294116
48	85.72-85.82	90.47-90.59	90.52	574.192	35.67	87.88	52.21	0.303177
49	87.47-87.57	92.51-92.62	92.56	583.72	28.39	90.05	61.66	0.338142
50	89.12-89.22	94.42-94.54	94.48	616.42	34.4703	71.0104	36.54	0.245198
51	90.95-91.05	96.38-96.48	96.43	634.49	41.4687	80.0581	38.5894	0.252781
52	91.70-91.90	97.16-97.37	97.265	639.706	39.8325	79.8168	39.9844	0.257942
53	93.04-93.14	98.56-98.66	98.61	647.967	38.7164	70.3005	31.5842	0.226862
54	93.94-94.04	99.51-99.61	99.56	653.812	40.4838	78.111	37.6271	0.24922
55	94.99-95.09	100.6-100.71	100.65	660.544	39.2	74.04	34.84	0.238908
56	96.67-96.77	102.37-102.47	102.42	671.48	39.7282	64.5576	24.8294	0.201869
57	98.74-98.84	104.53-104.64	104.58	684.85	32.8639	77.3017	44.4378	0.27442
58	100.82-101.02	106.76-106.98	106.87	705.34	34.08	96.25	62.17	0.340029
59	128.02-128.22	136.26-136.48	136.37	1046.41	29.7828	71.3047	41.522	0.263631
																			#NAME?
