# Supplementary material for: Preconditioning of sediment failure by astronomically paced weak-layer deposition
Source: Nat Commun. 2025 Aug 6;16:7244. doi: 10.1038/s41467-025-62493-4 (PMC12328812; doi:10.1038/s41467-025-62493-4)
Supplement: Supplementary file 4 — Supplementary Data 2 [file 41467_2025_62493_MOESM4_ESM.xlsx]

## Sheet: Sheet1
1	Penetration depth (mm)	ID of Box	Mass of box (g)	wet sediment+ box (g)	dry sediment+box (g)	water content (%)	lgw	lgh	Parameters
	15.4	I18	36.71	44.68	40.72	98.7531	1.99455	1.18752	a	2.127
									b	-3.0497
	12	IP18	8.56	15.32	12.15	88.3008	1.94596	1.07918	Liqiud limit (%)	102.871
									Plastic limit (%)	37.6124
	3.4	X18	5.73	8.35	7.49	48.8636	1.68899	0.531479
	8	b18-3	5.78	11.14	8.93	70.1587	1.84608	0.90309
2	Penetration depth (mm)	ID of Box	Mass of box (g)	wet sediment+ box (g)	dry sediment+box (g)	water content (%)	lgw	lgh	Parameters
	16.3	I19	11.6	19.43	15.48	101.804	2.00777	1.21219	a	2.4268
									b	-3.6578
	12.7	IP19	8.82	14.27	11.65	92.5795	1.96651	1.1038	Liqiud limit (%)	103.342
									Plastic limit (%)	42.7855
	3.1	X19	11.02	15.78	14.16	51.5924	1.71259	0.491362
	8.6	b19-3	11.6	16.12	14.16	76.5625	1.88402	0.934498
3	Penetration depth (mm)	ID of Box	Mass of box (g)	wet sediment+ box (g)	dry sediment+box (g)	water content (%)	lgw	lgh	Parameters
	15.6	HY	11.73	13.05	12.48	76	1.88081	1.19312	a	2.6588
									b	-3.8008
	11.3	HHE	8.87	12.01	10.76	66.1376	1.82045	1.05308	Liqiud limit (%)	78.037
									Plastic limit (%)	34.8929
	8.9	2-14*	15.97	18.6	17.6	61.3497	1.78781	0.94939
	6.3	B	11.84	15.41	14.16	53.8793	1.73142	0.799341
4	Penetration depth (mm)	ID of Box	Mass of box (g)	wet sediment+ box (g)	dry sediment+box (g)	water content (%)	lgw	lgh	Parameters
	16.2	I20	8.57	16.58	12.87	86.2791	1.93591	1.20952	a	2.374
									b	-3.3888
	12.2	IP20	11.6	18.44	15.44	78.125	1.89279	1.08636	Liqiud limit (%)	88.2605
									Plastic limit (%)	35.8317
	3.5	X20	11.47	14.43	13.5	45.8128	1.66099	0.544068
	8	b20-3	5.68	10.82	8.84	62.6582	1.79698	0.90309
5	Penetration depth (mm)	ID of Box	Mass of box (g)	wet sediment+ box (g)	dry sediment+box (g)	water content (%)	lgw	lgh	Parameters
	16.7	I21	8.41	14.52	11.54	95.2077	1.97867	1.22272	a	1.9153
									b	-2.5523
	12.3	Z21	10.88	18.63	15.23	78.1609	1.89299	1.08991	Liqiud limit (%)	94.4097
									Plastic limit (%)	30.8856
	7	W21	6.38	12.99	10.54	58.8942	1.77007	0.845098
	4	b21-4	6.41	8.93	8.15	44.8276	1.65155	0.60206
6	Penetration depth (mm)	ID of Box	Mass of box (g)	wet sediment+ box (g)	dry sediment+box (g)	water content (%)	lgw	lgh	Parameters
	16	I22	21.06	27.54	24.4	94.012	1.97318	1.20412	a	2.0366
									b	-2.81
	12	IP22	8.82	16.04	12.8	81.407	1.91066	1.07918	Liqiud limit (%)	96.3649
									Plastic limit (%)	33.6946
	7	b22-3	6.39	12.16	9.97	61.1732	1.78656	0.845098
	4	b22-4	21.54	26.48	24.88	47.9042	1.68037	0.60206
7	Penetration depth (mm)	ID of Box	Mass of box (g)	wet sediment+ box (g)	dry sediment+box (g)	water content (%)	lgw	lgh	Parameters
	15.5	3-2*	25.51	29.7	27.81	82.1739	1.91473	1.19033	a	2.469
									b	-3.5477
	12.7	11#	25.98	30.72	28.65	77.5281	1.88946	1.1038	Liqiud limit (%)	86.1503
									Plastic limit (%)	36.2094
	8.5	B2*	15.48	17.03	16.42	64.8936	1.8122	0.929419
	3.9	H02	15.15	17.17	16.52	47.4453	1.67619	0.591065
8	Penetration depth (mm)	ID of Box	Mass of box (g)	wet sediment+ box (g)	dry sediment+box (g)	water content (%)	lgw	lgh	Parameters
	15.4	I23	20.32	29.38	25.23	84.5214	1.92697	1.18752	a	2.4459
									b	-3.518
	11.9	IP23	11.22	18.02	15.11	74.8072	1.87394	1.07555	Liqiud limit (%)	87.3758
									Plastic limit (%)	36.4251
	7	W23	10.12	15.57	13.51	60.767	1.78367	0.845098
	4.9	X23	9.81	15.49	13.53	52.6882	1.72171	0.690196
9	Penetration depth (mm)	ID of Box	Mass of box (g)	wet sediment+ box (g)	dry sediment+box (g)	water content (%)	lgw	lgh	Parameters
	16.1	I24	8.64	14.61	11.73	93.2039	1.96943	1.20683	a	2.0913
									b	-2.8869
	12.2	Z24	30.12	36.99	33.97	78.4416	1.89455	1.08636	Liqiud limit (%)	93.0677
									Plastic limit (%)	33.4485
	8.6	W24	20.33	30.65	26.58	65.12	1.81371	0.934498
	3	b24-4	11.55	17.06	15.45	41.2821	1.61576	0.477121
10	Penetration depth (mm)	ID of Box	Mass of box (g)	wet sediment+ box (g)	dry sediment+box (g)	water content (%)	lgw	lgh	Parameters
	16	I25	11.69	18.05	15.24	79.1549	1.89848	1.20412	a	2.3891
									b	-3.3234
	11.3	Z25	11.31	18.14	15.4	66.9927	1.82603	1.05308	Liqiud limit (%)	80.5553
									Plastic limit (%)	32.8904
	7	W25	6.4	11.34	9.57	55.836	1.74691	0.845098
	3.5	X25	21.53	27.86	26	41.6107	1.61921	0.544068
11	Penetration depth (mm)	ID of Box	Mass of box (g)	wet sediment+ box (g)	dry sediment+box (g)	water content (%)	lgw	lgh	Parameters
	15.3	I26	11.46	15.72	13.75	86.0262	1.93463	1.18469	a	2.3451
									b	-3.3475
	11.8	Z26	26.95	34.13	31.02	76.4128	1.88317	1.07188	Liqiud limit (%)	89.5641
									Plastic limit (%)	35.9592
	7.7	W26	11.59	19.18	16.23	63.5776	1.8033	0.886491
	4	b26-4	11.02	16.38	14.63	48.4765	1.68553	0.60206
12	Penetration depth (mm)	ID of Box	Mass of box (g)	wet sediment+ box (g)	dry sediment+box (g)	water content (%)	lgw	lgh	Parameters
	15.2	I27	9.27	14.32	12.06	81.0036	1.9085	1.18184	a	2.297
									b	-3.1849
	11	Z27	10.19	18.95	15.4	68.1382	1.83339	1.04139	Liqiud limit (%)	83.6034
									Plastic limit (%)	32.9307
	7.4	W27	7.55	14.09	11.71	57.2115	1.75748	0.869232
	4.1	X27	11.19	20.31	17.45	45.6869	1.65979	0.612784
13	Penetration depth (mm)	ID of Box	Mass of box (g)	wet sediment+ box (g)	dry sediment+box (g)	water content (%)	lgw	lgh	Parameters
	16.7	Z28	35.82	42.7	39.34	95.4545	1.9798	1.22272	a	2.2426
									b	-3.1989
	12	IP28	11.55	18.53	15.45	78.9744	1.89749	1.07918	Liqiud limit (%)	94.4268
									Plastic limit (%)	36.3628
	7	I28	8.96	17.73	14.34	63.0112	1.79942	0.845098
	4.5	W28	5.68	9.32	8.06	52.9412	1.72379	0.653213
14	Penetration depth (mm)	ID of Box	Mass of box (g)	wet sediment+ box (g)	dry sediment+box (g)	water content (%)	lgw	lgh	Parameters
	16	X3	8.56	14.86	12.36	65.7895	1.81816	1.20412	a	3.4574
									b	-5.0764
	12	Q3	8.84	13.67	11.86	59.9338	1.77767	1.07918	Liqiud limit (%)	66.7052
									Plastic limit (%)	35.9202
	7.4	T3	21.05	25.2	23.77	52.5735	1.72077	0.869232
	3.6	F3	11.46	20.97	18.13	42.5787	1.62919	0.556303
15	Penetration depth (mm)	ID of Box	Mass of box (g)	wet sediment+ box (g)	dry sediment+box (g)	water content (%)	lgw	lgh	Parameters
	15.9	Z29	19.72	25.28	22.52	98.5714	1.99375	1.2014	a	2.0027
									b	-2.8013
	12.7	I29	11.02	15.45	13.37	88.5106	1.947	1.1038	Liqiud limit (%)	103.076
									Plastic limit (%)	35.4057
	7.6	IP29	14.73	20.56	18.13	71.4706	1.85413	0.880814
	4.7	W29	6.39	10.79	9.26	53.3101	1.72681	0.672098
16	Penetration depth (mm)	ID of Box	Mass of box (g)	wet sediment+ box (g)	dry sediment+box (g)	water content (%)	lgw	lgh	Parameters
	16.5	8*	26.56	30.12	28.43	90.3743	1.95605	1.21748	a	2.6815
									b	-4.0307
	11.1	132*	11.53	15.54	13.78	78.2222	1.89333	1.04532	Liqiud limit (%)	91.6257
									Plastic limit (%)	41.249
	7.5	H02	15.16	17.46	16.53	67.8832	1.83176	0.875061
	4.5	1-6*	33.28	35.49	34.7	55.6338	1.74534	0.653213
17	Penetration depth (mm)	ID of Box	Mass of box (g)	wet sediment+ box (g)	dry sediment+box (g)	water content (%)	lgw	lgh	Parameters
	15.4	Z30	11.47	19.02	15.4	92.112	1.96432	1.18752	a	1.7994
									b	-2.3357
	12.2	I30	21.52	29.67	26.1	77.9476	1.8918	1.08636	Liqiud limit (%)	95.9079
									Plastic limit (%)	29.197
	8.5	IP30	9.81	15.11	13.01	65.625	1.81707	0.929419
	4.5	W30	5	10.4	8.7	45.9459	1.66225	0.653213
18	Penetration depth (mm)	ID of Box	Mass of box (g)	wet sediment+ box (g)	dry sediment+box (g)	water content (%)	lgw	lgh	Parameters
	12.2	Z31	11.29	19.15	15.75	76.2332	1.88214	1.08636	a	2.6691
									b	-3.9486
	7.7	IP31	11.26	22.31	18.01	63.7037	1.80416	0.886491	Liqiud limit (%)	87.1711
									Plastic limit (%)	39.0983
	3.7	W31	5.78	9.33	8.15	49.789	1.69713	0.568202
	15.5	B31-1	20.34	28.02	24.48	85.5072	1.932	1.19033
19	Penetration depth (mm)	ID of Box	Mass of box (g)	wet sediment+ box (g)	dry sediment+box (g)	water content (%)	lgw	lgh	Parameters
	16.1	S32	8.36	12.56	10.57	90.0452	1.95446	1.20683	a	2.0985
									b	-2.8929
	11.7	Z32	20.09	29.8	25.61	75.9058	1.88027	1.06819	Liqiud limit (%)	92.2365
									Plastic limit (%)	33.2664
	7.4	IP32	11.78	18.56	15.93	63.3735	1.80191	0.869232
	3.5	b32-4	8.96	14.93	13.13	43.1655	1.63514	0.544068
20	Penetration depth (mm)	ID of Box	Mass of box (g)	wet sediment+ box (g)	dry sediment+box (g)	water content (%)	lgw	lgh	Parameters
	16.5	S33	38.38	44.31	41.56	86.478	1.93691	1.21748	a	2.1538
									b	-2.9642
	12.4	D33	5.68	12.94	9.78	77.0732	1.8869	1.09342	Liqiud limit (%)	88.6252
									Plastic limit (%)	32.812
	8.9	G33	9.82	15.57	13.28	66.185	1.82076	0.94939
	4.3	Z33	10.88	17.3	15.26	46.5753	1.66816	0.633468
21	Penetration depth (mm)	ID of Box	Mass of box (g)	wet sediment+ box (g)	dry sediment+box (g)	water content (%)	lgw	lgh	Parameters
	16.3	S34	30.57	36.98	34.11	81.0734	1.90888	1.21219	a	2.3943
									b	-3.3489
	11	D34	36.86	44.82	41.6	67.9325	1.83208	1.04139	Liqiud limit (%)	81.772
									Plastic limit (%)	33.4522
	7.4	N34	6.39	16.16	12.62	56.8218	1.75452	0.869232
	4	Z34	26.95	30.87	29.65	45.1852	1.655	0.60206
22	Penetration depth (mm)	ID of Box	Mass of box (g)	wet sediment+ box (g)	dry sediment+box (g)	water content (%)	lgw	lgh	Parameters
	16.2	S35	6.37	12.67	9.77	85.2941	1.93092	1.20952	a	2.1197
									b	-2.8958
	12.3	G35	36.74	41.5	39.44	76.2963	1.8825	1.08991	Liqiud limit (%)	88.434
									Plastic limit (%)	32.222
	7.2	N35	5.72	11.15	9.11	60.177	1.77943	0.857332
	4.1	Z35	11.6	16.36	14.89	44.6809	1.65012	0.612784
23	Penetration depth (mm)	ID of Box	Mass of box (g)	wet sediment+ box (g)	dry sediment+box (g)	water content (%)	lgw	lgh	Parameters
	15	S36	6	12.54	9.64	79.6703	1.9013	1.17609	a	2.3033
									b	-3.2154
	11.8	D36	11.19	19.33	15.89	73.1915	1.86446	1.07188	Liqiud limit (%)	85.1546
									Plastic limit (%)	33.6273
	7.7	N36	5.62	11.85	9.49	60.9819	1.7852	0.886491
	3.4	Z36	21.44	28.29	26.26	42.1162	1.62445	0.531479
24	Penetration depth (mm)	ID of Box	Mass of box (g)	wet sediment+ box (g)	dry sediment+box (g)	water content (%)	lgw	lgh	Parameters
	15.9	S37	11.31	18.82	15.3	88.2206	1.94557	1.2014	a	2.2092
									b	-3.1168
	9	G37	5.49	10.8	8.58	71.8447	1.85639	0.954243	Liqiud limit (%)	92.8524
									Plastic limit (%)	35.2443
	3.9	N37	10.19	16.24	14.3	47.2019	1.67396	0.591065
25	Penetration depth (mm)	ID of Box	Mass of box (g)	wet sediment+ box (g)	dry sediment+box (g)	water content (%)	lgw	lgh	Parameters
	16.5	S38	5.87	13.32	10	80.3874	1.90519	1.21748	a	2.5568
									b	-3.6477
	12.4	D38	11.27	15.49	13.73	71.5447	1.85458	1.09342	Liqiud limit (%)	80.8932
									Plastic limit (%)	35.027
	8.2	G38	8.95	15.08	12.78	60.0522	1.77853	0.913814
	4.3	N38	11.59	18.94	16.57	47.5904	1.67752	0.633468
26	Penetration depth (mm)	ID of Box	Mass of box (g)	wet sediment+ box (g)	dry sediment+box (g)	water content (%)	lgw	lgh	Parameters
	15.7	JNam	12.39	17.96	15.72	67.2673	1.8278	1.1959	a	3.2698
									b	-4.7972
	11.3	QB24	15.48	20.38	18.5	62.2517	1.79415	1.05308	Liqiud limit (%)	69.7317
									Plastic limit (%)	36.2399
	7.1	CT3	12.79	17.75	16.01	54.0373	1.73269	0.851258
	5.9	MHE	8.87	14.37	12.54	49.8638	1.69779	0.770852
27	Penetration depth (mm)	ID of Box	Mass of box (g)	wet sediment+ box (g)	dry sediment+box (g)	water content (%)	lgw	lgh	Parameters
	16.2	E39	11.68	18.92	15.59	85.1662	1.93027	1.20952	a	2.625
									b	-3.8258
	13	H39	21.05	27.31	24.64	74.3733	1.87142	1.11394	Liqiud limit (%)	84.3704
									Plastic limit (%)	37.3358
	8.8	D39	25.43	34.48	30.93	64.5455	1.80987	0.944483
	3.4	N39	6.39	11.13	9.63	46.2963	1.66555	0.531479
28	Penetration depth (mm)	ID of Box	Mass of box (g)	wet sediment+ box (g)	dry sediment+box (g)	water content (%)	lgw	lgh	Parameters
	15.5	E40	11.46	18.16	15.19	79.6247	1.90105	1.19033	a	2.7618
									b	-4.0483
	12.3	S40	11.29	19.88	16.26	72.837	1.86235	1.08991	Liqiud limit (%)	81.5349
									Plastic limit (%)	37.5679
	8.2	G40	11.78	20.78	17.37	61.0018	1.78534	0.913814
	3.4	N40	8.57	14.34	12.52	46.0759	1.66347	0.531479
29	Penetration depth (mm)	ID of Box	Mass of box (g)	wet sediment+ box (g)	dry sediment+box (g)	water content (%)	lgw	lgh	Parameters
	15.6	E41	8.41	14.6	11.78	83.6795	1.92262	1.19312	a	2.4427
									b	-3.511
	12.4	S41	14.73	20.44	17.95	77.3292	1.88834	1.09342	Liqiud limit (%)	87.311
									Plastic limit (%)	36.3564
	7.5	G41	21.52	27.42	25.15	62.5344	1.79612	0.875061
	3.9	N41	7.54	13.33	11.46	47.7041	1.67856	0.591065
30	Penetration depth (mm)	ID of Box	Mass of box (g)	wet sediment+ box (g)	dry sediment+box (g)	water content (%)	lgw	lgh	Parameters
	15.2	E42	11.37	19.76	16.1	77.3784	1.88862	1.18184	a	2.66
									b	-3.8234
	11.1	D42	8.56	16.83	13.53	66.3984	1.82216	1.04532	Liqiud limit (%)	79.4224
									Plastic limit (%)	35.5253
	7.2	G42	6.4	12.64	10.37	57.1788	1.75724	0.857332
	3.8	N42	11.55	21.03	18.06	45.6221	1.65918	0.579784
31	Penetration depth (mm)	ID of Box	Mass of box (g)	wet sediment+ box (g)	dry sediment+box (g)	water content (%)	lgw	lgh	Parameters
	16.8	Y44	11.97	19.1	15.72	90.1333	1.95489	1.22531	a	2.1003
									b	-2.8886
	13.8	K44	21.53	28.29	25.22	83.1978	1.92011	1.13988	Liqiud limit (%)	91.4475
									Plastic limit (%)	33.0107
	8.8	P44	21.44	28.96	25.93	67.4833	1.8292	0.944483
	5.1	F44	10.88	20.5	17.24	51.2579	1.70976	0.70757
32	Penetration depth (mm)	ID of Box	Mass of box (g)	wet sediment+ box (g)	dry sediment+box (g)	water content (%)	lgw	lgh	Parameters
	16.1	A5	14.28	18.46	16.79	66.5339	1.82304	1.20683	a	3.0746
									b	-4.3971
	10.5	H42	8.15	11.63	10.36	57.4661	1.75941	1.02119	Liqiud limit (%)	67.6605
									Plastic limit (%)	33.7323
	6.4	J4	6.38	9.69	8.59	49.7738	1.697	0.80618
	4.3	233	11.53	16.58	15.06	43.0595	1.63407	0.633468
33	Penetration depth (mm)	ID of Box	Mass of box (g)	wet sediment+ box (g)	dry sediment+box (g)	water content (%)	lgw	lgh	Parameters
	15.3	R45	6.4	15.46	11.38	81.9277	1.91343	1.18469	a	2.5914
									b	-3.7652
	12.9	K45	11.78	18.16	15.45	73.842	1.8683	1.11059	Liqiud limit (%)	84.6798
									Plastic limit (%)	37.0787
	8.1	P45	20.33	27.28	24.53	65.4762	1.81608	0.908485
	3.9	F45	8.63	14.05	12.3	47.6839	1.67837	0.591065
34	Penetration depth (mm)	ID of Box	Mass of box (g)	wet sediment+ box (g)	dry sediment+box (g)	water content (%)	lgw	lgh	Parameters
	16	R46	5.68	11.16	8.59	88.3162	1.94604	1.20412	a	2.0805
									b	-2.844
	12.2	K46	10.18	17.18	14.15	76.3224	1.88265	1.08636	Liqiud limit (%)	90.8655
									Plastic limit (%)	32.4841
	7.2	P46	19.73	26.45	23.89	61.5385	1.78915	0.857332
	3.9	F46	11.47	18.4	16.27	44.375	1.64714	0.591065
35	Penetration depth (mm)	ID of Box	Mass of box (g)	wet sediment+ box (g)	dry sediment+box (g)	water content (%)	lgw	lgh	Parameters
	15.4	HHE	8.87	11.25	10.23	75	1.87506	1.18752	a	2.4351
									b	-3.3843
	13.6	Q5	15.1	17.7	16.61	72.1854	1.85845	1.13354	Liqiud limit (%)	78.541
									Plastic limit (%)	32.6152
	8	HHQ	8.13	10.76	9.8	57.485	1.75955	0.90309
	6	HHB	6	10.16	8.75	51.2727	1.70989	0.778151
36	Penetration depth (mm)	ID of Box	Mass of box (g)	wet sediment+ box (g)	dry sediment+box (g)	water content (%)	lgw	lgh	Parameters
	15.3	Y47	6.37	13.85	10.37	87	1.93952	1.18469	a	2.3443
									b	-3.3398
	13.2	K47	50.85	60.03	56	78.2524	1.8935	1.12057	Liqiud limit (%)	89.0257
									Plastic limit (%)	35.7319
	8.1	P47	26.94	34.2	31.36	64.2534	1.8079	0.908485
	4.1	F47	49.13	53.51	52.07	48.9796	1.69002	0.612784
37	Penetration depth (mm)	ID of Box	Mass of box (g)	wet sediment+ box (g)	dry sediment+box (g)	water content (%)	lgw	lgh	Parameters
	16.3	HHP	9.18	11.97	10.75	77.707	1.89046	1.21219	a	2.612
									b	-3.724
	12	18*	26.55	29.15	28.09	68.8312	1.83779	1.07918	Liqiud limit (%)	78.8502
									Plastic limit (%)	34.7517
	7.5	x.6*	25.92	28.38	27.48	57.6923	1.76112	0.875061
	5.6	J1*	6.38	9.32	8.32	51.5464	1.7122	0.748188
38	Penetration depth (mm)	ID of Box	Mass of box (g)	wet sediment+ box (g)	dry sediment+box (g)	water content (%)	lgw	lgh	Parameters
	15.3	Z49	38.4	48.26	43.77	83.6127	1.92227	1.18469	a	2.2779
									b	-3.2076
	11.8	W49	11.46	16.99	14.59	76.6773	1.88467	1.07188	Liqiud limit (%)	88.7784
									Plastic limit (%)	34.697
	8	Y49	10.12	16.32	13.9	64.0212	1.80632	0.90309
	4.4	R49	6	13.04	10.73	48.8372	1.68875	0.643453
39	Penetration depth (mm)	ID of Box	Mass of box (g)	wet sediment+ box (g)	dry sediment+box (g)	water content (%)	lgw	lgh	Parameters
	16.3	Z50	9.82	15.73	12.93	90.0322	1.9544	1.21219	a	1.9649
									b	-2.6547
	13.3	115#	11.51	21.35	16.79	86.3636	1.93633	1.12385	Liqiud limit (%)	94.9021
									Plastic limit (%)	31.9348
	8.3	W50	8.4	15.7	12.79	66.287	1.82143	0.919078
	4.9	Y50	12.65	18.82	16.76	50.1217	1.70003	0.690196
40	Penetration depth (mm)	ID of Box	Mass of box (g)	wet sediment+ box (g)	dry sediment+box (g)	water content (%)	lgw	lgh	Parameters
	5	HHD	6.4	10.06	8.78	53.7815	1.73063	0.69897	a	3.9102
									b	-6.0508
	16.5	H8*	14.73	19.91	17.73	72.6667	1.86134	1.21748	Liqiud limit (%)	72.7975
									Plastic limit (%)	42.1139
	8.5	T3	12.78	17.34	15.63	60	1.77815	0.929419
41	Penetration depth (mm)	ID of Box	Mass of box (g)	wet sediment+ box (g)	dry sediment+box (g)	water content (%)	lgw	lgh	Parameters
	16.2	Q52	11.37	17.48	15.01	67.8571	1.8316	1.20952	a	3.5687
									b	-5.3393
	11.4	T52	11.59	17.64	15.31	62.6344	1.79681	1.0569	Liqiud limit (%)	69.3324
									Plastic limit (%)	38.0627
	8.2	S52	11.2	17.82	15.43	56.5012	1.75206	0.913814
	4	F52	36.86	41.96	40.35	46.1318	1.664	0.60206
42	Penetration depth (mm)	ID of Box	Mass of box (g)	wet sediment+ box (g)	dry sediment+box (g)	water content (%)	lgw	lgh	Parameters
	15.4	Q53	14.87	19.28	17.5	67.6806	1.83046	1.18752	a	3.4458
									b	-5.1497
	11.4	T53	11.32	19.48	16.31	63.5271	1.80296	1.0569	Liqiud limit (%)	71.0514
									Plastic limit (%)	38.181
	8.6	S53	25.43	30.54	28.63	59.6875	1.77588	0.934498
	3.3	F53	20.32	30	27.05	43.8336	1.64181	0.518514
43	Penetration depth (mm)	ID of Box	Mass of box (g)	wet sediment+ box (g)	dry sediment+box (g)	water content (%)	lgw	lgh	Parameters
	15.6	TL55	20.33	27.54	24.08	92.2667	1.96504	1.19312	a	1.9002
									b	-2.5412
	11.6	xp55	8.83	17.27	13.51	80.3419	1.90494	1.06446	Liqiud limit (%)	96.5761
									Plastic limit (%)	31.315
	8.8	z55	12.11	23.92	19.21	66.338	1.82176	0.944483
	4.9	w55	21.05	35.51	30.64	50.7821	1.70571	0.690196
44	Penetration depth (mm)	ID of Box	Mass of box (g)	wet sediment+ box (g)	dry sediment+box (g)	water content (%)	lgw	lgh	Parameters
	16.1	TL56	8.64	16.34	12.54	97.4359	1.98872	1.20683	a	1.7775
									b	-2.307
	13.1	xp56	16.09	23.18	19.96	83.2041	1.92014	1.11727	Liqiud limit (%)	97.7521
									Plastic limit (%)	29.3255
	8.9	z56	30.11	39.16	35.57	65.7509	1.8179	0.94939
	4.2	w56	11.37	19.6	17.03	45.4064	1.65712	0.623249
45	Penetration depth (mm)	ID of Box	Mass of box (g)	wet sediment+ box (g)	dry sediment+box (g)	water content (%)	lgw	lgh	Parameters
	16.1	Y3	21.44	25.28	23.53	83.7321	1.92289	1.20683	a	2.5502
									b	-3.6984
	11.5	DA5	14.28	18.89	16.94	73.3083	1.86515	1.0607
	8	18Z*	11.96	17.15	15.12	64.2405	1.80781	0.90309	Liqiud limit (%)	85.6506
									Plastic limit (%)	37.0067
	5.5	4MQ	8.13	13.78	11.78	54.7945	1.73874	0.740363
46	Penetration depth (mm)	ID of Box	Mass of box (g)	wet sediment+ box (g)	dry sediment+box (g)	water content (%)	lgw	lgh	Parameters
	16.2	3#	14.91	21.3	18.1	100.313	2.00136	1.20952	a	1.8928
									b	-2.5459
	13.2	xp57	11.28	18.85	15.43	82.4096	1.91598	1.12057	Liqiud limit (%)	98.8809
									Plastic limit (%)	31.9215
	8.5	z57	11.6	18.81	15.9	67.6744	1.83042	0.929419
	4.7	w57	11.3	18.59	16.12	51.2448	1.70965	0.672098
47	Penetration depth (mm)	ID of Box	Mass of box (g)	wet sediment+ box (g)	dry sediment+box (g)	water content (%)	lgw	lgh	Parameters
	16.6	B24	15.48	20.69	18.33	82.807	1.91807	1.22011	a	2.3369
									b	-3.2538
	12.9	8z*	11.96	18.95	16.01	72.5926	1.86089	1.11059	Liqiud limit (%)	82.9636
									Plastic limit (%)	33.2027
	8.8	HB4	15.15	18.54	17.23	62.9808	1.79921	0.944483
	6.8	HHy	11.94	15.78	14.4	56.0976	1.74894	0.832509
48	Penetration depth (mm)	ID of Box	Mass of box (g)	wet sediment+ box (g)	dry sediment+box (g)	water content (%)	lgw	lgh	Parameters
	16.7	4上	15.87	20.03	18.1	86.5471	1.93725	1.22272	a	2.3735
									b	-3.3834
	12.3	61#	11.97	20.45	16.75	77.4059	1.88877	1.08991	Liqiud limit (%)	87.8822
									Plastic limit (%)	35.6713
	7.6	J04	5.87	15.76	11.95	62.6645	1.79702	0.880814
	4.1	QV59	5.62	15.31	12.16	48.1651	1.68273	0.612784
49	Penetration depth (mm)	ID of Box	Mass of box (g)	wet sediment+ box (g)	dry sediment+box (g)	water content (%)	lgw	lgh	Parameters
	15.6	5#	12.11	16.68	14.57	85.7724	1.93335	1.19312	a	1.8541
									b	-2.3934
	12.8	15#	25.65	31.28	28.82	77.6025	1.88988	1.10721	Liqiud limit (%)	90.0545
									Plastic limit (%)	28.3941
	7.9	J03	11.54	20.72	17.3	59.375	1.7736	0.897627
	3.7	B 60-4	36.73	45.72	43.17	39.5963	1.59765	0.568202
50	Penetration depth (mm)	ID of Box	Mass of box (g)	wet sediment+ box (g)	dry sediment+box (g)	water content (%)	lgw	lgh	Parameters
	15.6	Q61	8.83	15.4	12.71	69.3299	1.84092	1.19312	a	2.9611
									b	-4.2515
	11.4	T61	23.67	31.89	28.74	62.1302	1.7933	1.0569	Liqiud limit (%)	71.0104
									Plastic limit (%)	34.4703
	8.5	S61	26.95	31.4	29.81	55.5944	1.74503	0.929419
	3.5	F61	22.4	25.35	24.48	41.8269	1.62146	0.544068
51	Penetration depth (mm)	ID of Box	Mass of box (g)	wet sediment+ box (g)	dry sediment+box (g)	water content (%)	lgw	lgh	Parameters
	16.2	Q62	8.4	15.62	12.46	77.8325	1.89116	1.20952	a	3.2533
									b	-4.9619
	11.8	T62	11.55	16.26	14.29	71.8978	1.85672	1.07188	Liqiud limit (%)	80.0581
									Plastic limit (%)	41.4687
	7.1	S62	5.61	8.71	7.52	62.3037	1.79451	0.851258
	3.3	F62	11.28	14.52	13.47	47.9452	1.68075	0.518514
52	Penetration depth (mm)	ID of Box	Mass of box (g)	wet sediment+ box (g)	dry sediment+box (g)	water content (%)	lgw	lgh	Parameters
	15.3	X14	11.59	19.55	16.1	76.4967	1.88364	1.18469	a	3.079
									b	-4.6261
	11.3	Q14	11.32	16.92	14.6	70.7317	1.84961	1.05308	Liqiud limit (%)	79.8168
									Plastic limit (%)	39.8325
	8.4	T14	36.72	44.38	41.41	63.3262	1.80158	0.924279
	3.7	F14	20.47	24.17	22.96	48.5944	1.68659	0.568202
53	Penetration depth (mm)	ID of Box	Mass of box (g)	wet sediment+ box (g)	dry sediment+box (g)	water content (%)	lgw	lgh	Parameters
	15.2	Q63	9.98	17.75	14.6	68.1818	1.83367	1.18184	a	3.5876
									b	-5.3957
	12.6	T63	8.56	14.23	12	64.8256	1.81175	1.10037	Liqiud limit (%)	70.3005
									Plastic limit (%)	38.7164
	3.8	F63	5.74	8.8	7.83	46.4115	1.66663	0.579784
	7.8	B63-3	8.41	13.27	11.52	56.2701	1.75028	0.892095
54	Penetration depth (mm)	ID of Box	Mass of box (g)	wet sediment+ box (g)	dry sediment+box (g)	water content (%)	lgw	lgh	Parameters
	15.2	Q64	8.82	13.44	11.47	74.3396	1.87122	1.18184	a	3.2562
									b	-4.9326
	11.4	T64	11.55	18.99	15.95	69.0909	1.83942	1.0569	Liqiud limit (%)	78.111
									Plastic limit (%)	40.4838
	7.5	S64	6.37	9.81	8.49	62.2642	1.79424	0.875061
	3.4	F64	16.04	19.97	18.71	47.191	1.67386	0.531479
55	Penetration depth (mm)	ID of Box	Mass of box (g)	wet sediment+ box (g)	dry sediment+box (g)	water content (%)	lgw	lgh	Parameters
	15.4	B65	30.55	38.42	35.16	70.7158	1.84952	1.18752	a	3.3651
									b	-5.0605
	12.4	Q65	14.67	19.76	17.71	67.4342	1.82888	1.09342	Liqiud limit (%)	74.0404
									Plastic limit (%)	39.199
	8.6	T65	11.34	16.22	14.36	61.5894	1.78951	0.934498
	7.7	S65	36.72	44.65	41.71	58.9178	1.77025	0.886491
	3.7	F65	15.7	20.92	19.26	46.6292	1.66866	0.568202
56	Penetration depth (mm)	ID of Box	Mass of box (g)	wet sediment+ box (g)	dry sediment+box (g)	water content (%)	lgw	lgh	Parameters
	15.2	Q66	8.35	12.69	11.01	63.1579	1.80043	1.18184	a	4.408
									b	-6.7478
	11.7	T66	11.3	18.32	15.73	58.465	1.7669	1.06819	Liqiud limit (%)	64.5576
									Plastic limit (%)	39.7282
	7.5	S66	5.49	10.12	8.49	54.3333	1.73507	0.875061
	3.1	F66	15.87	19.68	18.52	43.7736	1.64121	0.491362
57	Penetration depth (mm)	ID of Box	Mass of box (g)	wet sediment+ box (g)	dry sediment+box (g)	water content (%)	lgw	lgh	Parameters
	15.8	Q67	11.57	17.97	15.26	73.4417	1.86594	1.19866	a	2.502
									b	-3.4938
	12.2	T67	6.01	10.47	8.67	67.6692	1.83039	1.08636	Liqiud limit (%)	77.3017
									Plastic limit (%)	32.8639
	8.8	S67	27.2	32.85	30.7	61.4286	1.78837	0.944483
	3.9	F67	9.81	15.95	14.12	42.4594	1.62797	0.591065
58	Penetration depth (mm)	ID of Box	Mass of box (g)	wet sediment+ box (g)	dry sediment+box (g)	water content (%)	lgw	lgh	Parameters
	15.1	HHV	8.3	13	10.74	92.623	1.96672	1.17898	a	2.0614
									b	-2.8581
	11.2	B11	11.59	16.59	14.42	76.6784	1.88467	1.04922	Liqiud limit (%)	96.2464
									Plastic limit (%)	34.0813
	7.7	DHB4	15.15	19.55	17.82	64.794	1.81153	0.886491
	5.2	P5	15.1	19.52	17.95	55.0877	1.74105	0.716003
59	Penetration depth (mm)	ID of Box	Mass of box (g)	wet sediment+ box (g)	dry sediment+box (g)	water content (%)	lgw	lgh	Parameters
	14.8	232*	11.54	16.19	14.33	66.6667	1.82391	1.17026	a	2.4513
									b	-3.3121
	11	M8*	26.57	30.77	29.18	60.9195	1.78476	1.04139	Liqiud limit (%)	71.3047
									Plastic limit (%)	29.7828
	6.8	12—9	15.39	18.89	17.75	48.3051	1.68399	0.832509
	4	4UP	11.78	15.33	14.32	39.7638	1.59949	0.60206
